# Supplementary material for: Influence of Psychological Vulnerability Factors for Bipolar Disorders on a Semantic Mediated Priming Task
Source: Front Psychol. 2021 Jun 9;12:598114. doi: 10.3389/fpsyg.2021.598114 (PMC8219865; doi:10.3389/fpsyg.2021.598114)
Supplement: Supplementary file 1 [file Table_1.XLSX]

## Sheet: n61
participant	pays	Sex	Age	Educational Level	Laterality	Stroop naming (s)	Stroop naming (err)	Stroop reading (s)	Stroop reading (err)	Stroop interf (s)	Stroop interf (err)	Hayling Part A (s)	Hayling Part A (err)	Hayling Part B (s)	Hayling Part B (err)	Score direct span	Score indirect span	Phonological fluency	Semantic fluency	Mill-Hill partB	HPS social vitality	HPS hypomania	HPS excitatiion	HPS total score	TEMPS-A Cyclothymic	TEMPS-A Depressive	TEMPS-A Irritable	TEMPS-A Hyperthymic	TEMPS-A anxious	BDI total score	task version (1;2)	Precision (%)	Related	Counterbalanced pairs	Filler pairs	Pseudowords pairs	Mediated priming effect
prétest1	0	0	28	10	R	54	0	34	0	78	0	2.3	0	4.52	2	12	9	29	31	34	10	9	1	20	5	2	2	5	1	4	1	92.36	447.36	523.97	635.14	814.84	76.61
prétest2	0	1	21	12	R	46	0	33	0	81	3	1.5	0	6.1	3	10	10	18	32	34	11	9	2	22	4	1	3	6	0	3	2	85.3	314.98	387.25	402.15	687.32	72.27
prétest3	0	1	55	12	L	54	0	33	0	85	3	2.6	0	6.8	2	11	11	26	30	36	8	3	1	12	1	2	1	3	0	5	2	85.39	413.88	455.14	521.94	698.27	41.26
prétest4	0	0	29	17	R	61	0	42	0	101	1	1.2	0	6	4	12	12	28	41	39	6	6	3	15	1	3	0	2	0	1	1	75.36	472.54	497.7	606.32	787.31	25.16
prétest6	0	1	31	15	R	50	0	39	0	72	1	2.5	0	4.63	4	11	10	23	40	38	11	8	1	20	5	1	2	5	1	5	1	85.46	322.31	339.78	454.77	612.9	17.47
prétest7	0	1	36	12	R	59	0	44	0	75	3	1.5	0	4.28	2	10	10	33	36	34	6	4	1	11	1	2	0	2	1	4	2	78.9	545.18	578.87	691.01	721.63	33.69
prétest8	0	1	25	12	R	59	0	45	0	89	2	2.1	0	3.2	2	12	9	24	29	35	12	8	2	22	1	1	2	5	0	3	1	82.67	441.24	469.34	491.24	758.81	28.1
prétest9	0	1	56	17	R	52	0	41	0	84	1	1.2	0	5.1	4	9	11	21	27	38	12	5	1	18	4	2	3	4	1	6	2	84.6	397.2	414	412.6	521.98	16.8
prétest10	0	0	29	15	R	50	0	38	0	86	2	1.8	0	4.7	3	12	11	29	35	34	12	5	1	18	1	1	2	5	1	2	1	83.76	328.94	318.8	429.21	555.13	-10.14
prétest12	0	0	42	15	R	57	0	37	0	103	0	1.4	0	6.5	2	10	11	33	30	36	11	8	2	21	5	1	3	6	0	2	2	75.32	602.34	641.77	792.46	904.33	39.43
prétest13	0	1	20	12	R	54	0	44	0	77	4	3.2	0	4.2	4	9	10	34	40	39	6	3	1	10	1	1	0	2	1	3	1	92.33	458.45	478.61	591.32	757.36	20.16
prétest14	0	0	19	12	R	42	0	32	0	80	0	1.8	0	6.1	4	13	10	23	29	38	7	2	1	10	2	2	0	2	0	1	1	79.56	435.69	499.11	502.31	778.49	63.42
prétest15	0	1	21	13	R	55	0	41	0	81	6	2.3	0	3.9	3	13	10	21	32	37	8	6	2	16	1	2	1	1	1	5	2	80.6	356.04	456.64	734.22	752.54	100.6
GH001	0	1	20	14	R	41	0	34	0	79	2	1.06	0	4.48	2	9	9	33	39	38	9	3	1	13	1	2	0	3	1	5	2	90.12	322.42	389.74	457.17	758.36	67.32
ME002	0	1	20	13	R	52	0	41	0	84	2	1.23	0	5.54	3	9	10	31	32	37	7	4	1	12	1	2	0	4	0	7	1	85.23	471.25	499.13	474.87	647.55	27.88
CL003	0	0	19	13	R	46	0	32	0	99	0	1.2	0	4.33	3	10	10	27	48	36	12	9	2	23	4	1	0	6	1	2	1	79.28	354.58	457.31	754.65	798.34	102.73
DE004	0	1	20	12	R	62	0	51	0	74	2	1.81	0	6.8	3	11	11	28	31	36	10	7	2	19	4	2	0	6	1	2	2	81.25	369.96	414.03	551.71	721.36	44.07
CS005	0	0	28	14	R	53	0	34	0	89	1	6	0	6.02	1	11	9	31	41	34	5	2	1	8	1	1	0	2	0	3	1	82.79	441.54	531.24	601.87	774.65	89.7
MF006	0	0	22	15	R	55	0	41	0	44	1	3.6	0	11.36	0	10	7	25	40	33	9	5	1	15	2	3	0	4	2	5	1	85.39	556.37	617.21	721.32	798.1	60.84
ZO007	0	1	22	14	R	49	0	41	0	118	6	1	0	2.24	0	10	8	32	41	27	7	1	1	9	3	2	0	6	2	1	2	78.65	391.779	394.941	603.883	577.169	3.16189
BT009	0	0	26	17	R	38	0	32	0	83	5	1.6	0	6.06	1	12	10	29	43	37	11	10	1	22	5	2	3	5	0	6	2	79.76	497.197	431.05	798.226	1109.29	-66.1471
BP010	0	0	22	16	R	47	0	40	0	80	2	1.2	0	9.67	1	9	6	26	42	34	9	8	1	18	4	1	7	4	2	2	1	91.01	421.559	400.291	459.393	621.647	-21.2677
MM011	0	0	19	12	L	51	0	43	1	92	5	1.06	0	11.5	0	6	8	32	46	31	12	12	3	27	4	5	4	8	3	10	2	75.28	428.997	387.977	513.632	490.79	-41.0202
SS012	0	0	21	12	R	65	0	47	0	98	1	1.47	0	7.49	1	11	8	32	38	35	5	6	2	14	2	1	0	4	1	0	1	82.02	680.272	702.771	642.407	819.062	22.499
ML013	0	1	20	12	R	44	1	30	0	64	4	1.07	0	2.07	0	14	9	22	34	37	8	2	1	11	0	1	1	3	0	3	2	92.7	389.439	381.999	395.972	521.757	-7.43999
FR014	0	1	52	15	R	68	0	56	0	100	4	1	0	2.33	1	11	11	23	43	35	10	5	3	18	4	1	0	6	1	5	1	73.6	394.012	399.42	635.481	866.206	5.40806
KM015	0	0	41	18	R	50	0	40	0	93	2	1.07	0	3.07	2	13	8	40	46	41	10	10	1	21	2	4	1	5	2	6	2	80.34	397.832	432.283	376.943	645.538	34.4506
LM016	0	1	19	12	R	59	0	45	0	106	2	1.13	0	4.86	1	9	9	23	27	31	11	15	4	30	5	5	4	4	2	17	1	86.52	535.636	550.349	574.531	807.435	14.7129
PM017	0	1	57	14	R	62	1	41	0	104	0	1	0	3.7	0	7	9	27	35	39	5	6	1	12	3	2	0	3	2	7	2	78.65	422.457	555.421	467.799	1105.18	132.965
L018	0	1	19	12	R	54	0	45	0	107	4	1	0	2.4	3	9	10	33	32	32	13	7	3	23	4	0	0	5	1	6	2	82.58	539.208	545.012	579.847	816.285	5.80478
DS020	1	1	29	15	R	66	1	46	0	103	2	1	1	2.13	3	10	7	25	35	41	9	3	1	13	0	1	2	4	1	4	1	79.76	879.098	910.204	923.226	972.428	31.1062
dp021	1	1	32	17	R	64	0	55	0	85	1	1	0	4.2	2	8	5	28	35	39	8	6	1	15	1	2	0	3	0	0	1	82.61	344.356	396.73	525.611	458.023	52.374
JD022	1	0	38	17	R	67	0	43	0	122	3	1	0	5.07	2	14	9	15	33	38	9	5	1	15	2	3	1	1	1	13	2	89.89	683.982	775.406	958.147	1073.36	91.4242
FM023	1	1	50	17	R	45	1	37	0	82	1	1.2	0	3.27	2	12	10	29	38	40	10	12	1	23	6	0	2	7	0	8	1	89.89	578.801	588.137	615.761	760.174	9.33632
SA024	1	0	22	14	L	50	1	35	0	72	2	1	0	3.3	2	13	13	24	34	32	9	9	1	19	4	3	0	4	0	7	2	94.38	434.171	466.401	613.342	827.034	32.2296
AG25	1	0	42	17	L	60	0	36	0	101	1	1	0	4.93	2	11	10	27	26	37	8	2	1	11	1	0	0	0	0	0	1	91.57	616.994	751.839	989.944	1011.55	134.846
JL026	1	0	27	20	L	48	0	35	0	72	0	1	0	3.28	4	9	10	33	31	39	8	6	0	14	5	4	0	3	2	12	2	83.71	324.95	329.024	454.494	646.957	4.07436
LS027	1	0	47	15	R	51	0	41	0	94	1	1	0	4.33	0	11	8	28	37	41	7	4	1	12	2	3	0	3	0	5	1	69.66	356.092	443.616	433.222	438.596	87.5239
IV028	1	1	56	15	R	50	0	32	0	92	2	1.07	0	2.8	4	15	11	33	39	41	7	3	0	10	0	1	0	0	0	2	1	88.76	260.338	381.294	395.539	530.529	120.956
OC029	1	0	20	14	R	56	1	41	1	91	0	1	0	3.13	3	9	8	27	36	38	9	5	2	16	2	1	0	7	1	3	2	75.84	519.412	555.31	679.892	707.721	35.898
JD030	1	1	19	12	R	52	0	39	0	79	0	1	0	6.13	2	9	8	25	27	37	13	10	2	25	10	2	2	2	1	7	2	84.27	550.559	615.071	626.515	783.777	64.5126
DM031	1	1	54	20	R	57	0	39	0	96	0	1	0	6.2	2	9	9	29	44	42	7	2	1	10	0	1	0	2	1	0	2	78.09	252.68	302.188	301.549	389.609	49.5084
MB032	1	1	32	20	R	49	0	42	2	88	2	1	0	5.53	2	14	11	37	34	41	11	10	2	23	4	2	2	6	3	13	1	89.33	329.487	363.242	359.706	409.125	33.7543
AQ033	1	0	24	17	R	47	0	38	0	79	1	1	0	4.93	2	15	13	31	41	38	7	7	1	15	2	4	1	3	2	2	1	95.61	605.232	643.025	665.082	1025.81	37.7929
WB034	1	1	22	16	R	67	1	44	0	113	1	1	0	5.47	2	13	11	22	30	33	4	4	1	9	2	3	2	3	0	0	2	68.54	250.822	259.915	276.028	289.642	9.09292
NB35	1	1	19	13	R	64	2	41	1	106	0	1.06	1	2.93	5	13	11	25	37	34	8	5	2	15	2	2	3	5	2	5	1	80.9	385.875	409.159	513.502	575.463	23.284
AS037	1	1	21	13	R	45	0	36	0	75	1	1.07	0	2.33	2	12	10	31	44	37	6	4	2	12	2	1	0	3	1	1	1	91.01	662.901	739.865	636.231	1008.81	76.9636
AC038	1	1	20	12	R	42	0	30	0	77	2	1	0	2.8	1	12	8	24	27	35	8	3	1	12	5	4	1	2	0	6	2	78.65	556.025	611.015	676.176	862.55	54.9896
DB039	1	0	36	17	R	62	0	46	0	92	1	1.13	0	10	1	10	9	22	29	35	9	5	3	17	0	0	0	4	0	2	1	87.08	486.881	533.472	550.103	997.529	46.5912
SH040	1	1	21	12	R	47	0	35	0	78	0	1	0	2.93	2	12	9	29	31	35	9	2	1	12	0	1	0	2	2	3	2	89.89	436.181	417.272	479.76	704.21	-18.9092
JC041	1	0	23	14	R	64	0	43	0	79	2	1	0	4.53	2	13	12	23	37	36	9	5	1	15	3	0	0	7	1	1	1	78.65	565.973	603.143	779.494	989.978	37.1704
LF042	1	1	18	12	R	52	0	41	0	69	0	1	0	3.33	3	10	11	23	27	29	10	6	1	17	2	6	2	3	1	12	2	70.22	589.944	678.525	793.401	885.212	88.5813
SL043	1	1	40	15	R	63	0	43	0	103	0	1	0	3.6	3	9	7	23	36	39	8	4	1	13	3	1	4	3	1	9	2	91.57	399.634	419.53	418.241	540.335	19.8959
LD044	1	1	21	14	R	59	0	51	0	78	1	1	0	5.07	2	10	11	19	27	32	9	3	0	12	2	1	0	3	0	1	1	91.01	633.417	674.258	751.961	817.136	40.8411
DM045	1	1	37	17	R	57	0	43	0	85	0	1	0	3.23	3	12	10	36	38	41	9	9	2	20	2	0	1	6	1	4	1	95.51	325.821	380.949	459.63	495.741	55.1274
ED046	1	0	55	17	L	52	0	37	0	72	0	1	0	5.47	2	11	9	29	32	44	10	7	0	17	5	2	0	5	0	5	2	95.51	514.812	537.457	630.416	678.243	22.6446
LN047	1	1	23	17	R	52	0	35	0	86	3	1.07	0	2.67	4	11	12	37	43	37	8	10	3	21	3	1	0	4	0	2	1	82.02	449.759	469.336	725.142	772.454	19.5763
RL048	1	0	55	20	R	57	1	47	0	106	0	1.13	0	4.27	1	12	10	28	47	42	7	4	1	12	1	1	1	3	1	11	2	94.94	304.612	321.635	363.527	439.885	17.0227
DW049	1	0	38	20	R	52	0	35	0	85	1	1	0	4.47	5	9	7	27	26	36	7	6	1	14	5	2	0	1	2	5	1	84.27	481.184	660.038	1122.22	872.035	178.854
AP050	1	0	23	17	R	60	0	42	0	105	0	1.2	1	7.93	3	11	11	22	28	30	5	5	1	11	0	2	0	4	1	0	2	76.97	799.54	859.905	1136.52	1385.04	60.3655
KE051	1	1	37	18	R	60	0	42	1	105	1	1.2	2	4.8	1	8	10	32	39	41	9	3	1	13	1	1	0	1	1	5	1	86.52	268.725	331.091	442.275	391.79	62.3663
